# Supplementary material for: Avocado Seed Starch-Based Films Reinforced with Starch Nanocrystals
Source: Polymers (Basel). 2024 Oct 10;16(20):2868. doi: 10.3390/polym16202868 (PMC11511395; doi:10.3390/polym16202868)
Supplement: Supplementary file 1 [file polymers-16-02868-s001.zip]

Archive with 1 entries (1 files):
- polymers-3207050-supplementary.pdf
